# Supplementary material for: Hyperpolarized 13C NMR Reveals Pathway Regulation in Lactococcus lactis and Metabolic Similarities and Differences Across the Tree of Life
Source: Molecules. 2024 Aug 30;29(17):4133. doi: 10.3390/molecules29174133 (PMC11397382; doi:10.3390/molecules29174133)
Supplement: Supplementary file 1 [file molecules-29-04133-s001.zip]

Archive with 1 entries (1 files):
- molecules-3122611-supplementary.pdf
